# Supplementary material for: CsPHRs-CsJAZ3 incorporates phosphate signaling and jasmonate pathway to regulate catechin biosynthesis in Camellia sinensis
Source: Hortic Res. 2024 Jun 27;11(8):uhae178. doi: 10.1093/hr/uhae178 (PMC11331543; doi:10.1093/hr/uhae178)
Supplement: Web_Material_uhae178 [file web_material_uhae178.zip]

Archive with 1 entries (1 files):
- Supplementary_Material-3.docx
